# Supplementary material for: Extracellular matrix composition of connective tissues: a systematic review and meta-analysis
Source: Sci Rep. 2019 Jul 22;9:10542. doi: 10.1038/s41598-019-46896-0 (PMC6646303; doi:10.1038/s41598-019-46896-0)
Supplement: Supplementary file 2 — Supplemental table 1 [file 41598_2019_46896_MOESM2_ESM.xlsx]

## Sheet: DATA
studyNumber	ID	xr	ser	nr	Tissue Type	Tissue Location	Tissue Sublocation	Protein	Publication Year	Pathology	Pathology Type	Pathology Grade	Data Adjustment	Adjustment Type	Gender	Age
6	27	294	14.739	6	1	11	0	40	2011	1	0	0	1	0
6	29	195	12.1081	6	1	11	0	57	2011	1	0	0	1	0
6	28	3	0.492845	6	1	11	0	93	2011	1	0	0	1	0
2	1	0.296875	0.219805	4	2	7	0	84	2015	1	0	0	1	0
2	2	1.4375	0.61153	6	2	7	0	84	2015	2	16	0	1	0
4	15	0.249337	0.114279	2	2	7	0	15	2004	1	0	0	2	1
4	16	0.761862	0.251215	6	2	7	0	15	2004	2	17	0	2	1
4	17	1.43369		1	2	7	0	15	2004	2	18	0	2	1
4	12	1.86118	1.03399	2	2	7	0	16	2004	1	0	0	2	1
4	13	12.9363	3.37163	6	2	7	0	16	2004	2	17	0	2	1
4	14	6.89326		1	2	7	0	16	2004	2	18	0	2	1
4	3	413.393	35.5406	2	2	7	0	40	2004	1	0	0	2	1
4	4	473.875	46.6332	6	2	7	0	40	2004	2	17	0	2	1
4	5	291.807		1	2	7	0	40	2004	2	18	0	2	1
4	18	17.6495	3.57071	2	2	7	0	62	2004	1	0	0	2	1
4	19	15.8811	0.880637	6	2	7	0	62	2004	2	17	0	2	1
4	20	32.6465		1	2	7	0	62	2004	2	18	0	2	1
4	9	0.918182	0.714141	2	2	7	0	63	2004	1	0	0	2	1
4	10	5.28238	1.62529	6	2	7	0	63	2004	2	17	0	2	1
4	11	10.8822		1	2	7	0	63	2004	2	18	0	2	1
4	21	7.31592	4.63118	2	2	7	0	88	2004	1	0	0	2	1
4	22	3.92644	0.434546	6	2	7	0	88	2004	2	17	0	2	1
4	23	7.91999		1	2	7	0	88	2004	2	18	0	2	1
4	6	50.7576	17.039	2	2	7	0	91	2004	1	0	0	2	1
4	7	76.2705	3.72243	6	2	7	0	91	2004	2	17	0	2	1
4	8	58.0894		1	2	7	0	91	2004	2	18	0	2	1
5	26	3.55191	0.327869	2	2	6	0	63	1993	1	0	0	2	3
5	25	3.49727	0.458279	3	2	6	0	63	1993	2	16	0	2	3
5	24	11.6758	1.54891	3	2	6	0	63	1993	2	19	0	2	3
7	39	70		1	2	6	0	4	2016	1	0	0	2	3
7	40	50		1	2	6	0	16	2016	1	0	0	2	3
7	30	30		1	2	6	0	41	2016	1	0	0	2	3
7	31	80		1	2	6	0	42	2016	1	0	0	2	3
7	32	20		1	2	6	0	43	2016	1	0	0	2	3
7	33	1		1	2	6	0	44	2016	1	0	0	2	3
7	34	40		1	2	6	0	45	2016	1	0	0	2	3
7	35	1		1	2	6	0	46	2016	1	0	0	2	3
7	36	1		1	2	6	0	47	2016	1	0	0	2	3
7	37	10		1	2	6	0	48	2016	1	0	0	2	3
7	38	60		1	2	6	0	63	2016	1	0	0	2	3
8	44	0.00240588	0.00221375	3	2	7	0	4	2013	2	16	0	2	4
8	51	0.00327044	0.00277284	3	2	7	0	4	2013	2	16	0	2	4
8	41	0.00447611	0.00094682	3	2	7	0	16	2013	2	16	0	2	4
8	48	0.0126154	0.00388778	3	2	7	0	16	2013	2	16	0	2	4
8	42	7.76097e-05	2.00951e-05	3	2	7	0	62	2013	2	16	0	2	4
8	49	0.00027537	8.48627e-05	3	2	7	0	62	2013	2	16	0	2	4
8	45	1.64334e-05	5.0644e-06	3	2	7	0	78	2013	2	16	0	2	4
8	52	0.000241209	0.000156038	3	2	7	0	78	2013	2	16	0	2	4
8	46	5.00104e-05	1.2949e-05	3	2	7	0	80	2013	2	16	0	2	4
8	53	0.00135642	0.000712422	3	2	7	0	80	2013	2	16	0	2	4
8	43	1.01973e-05	6.59661e-06	3	2	7	0	87	2013	2	16	0	2	4
8	50	1.74509e-05	7.19916e-06	3	2	7	0	87	2013	2	16	0	2	4
8	47	5.60116e-06	1.45028e-06	3	2	7	0	96	2013	2	16	0	2	4
8	54	9.58543e-07	6.81839e-07	3	2	7	0	96	2013	2	16	0	2	4
16	419	752.351	37.9297	5	2	7	0	40	2001	1	0	0	2	1	3	12
16	420	806.986	46.6315	7	2	7	0	40	2001	1	0	0	2	1	3	13
16	421	848.903	71.4183	10	2	7	0	40	2001	1	0	0	2	1	3	14
16	416	99.2424	11.5647	5	2	7	0	91	2001	1	0	0	2	1	3	12
16	417	106.872	12.2505	7	2	7	0	91	2001	1	0	0	2	1	3	13
16	418	106.405	15.6336	11	2	7	0	91	2001	1	0	0	2	1	3	14
17	423	783.549	360.681	18	2	7	0	42	2003	2	11	0	2	5	3	10
17	424	547.24	323.369	18	2	7	0	42	2003	2	12	0	2	5	3	10
17	422	833.298	547.24	18	2	7	0	42	2003	2	13	0	2	5	3	10
17	426	131.048	110.887	18	2	7	0	93	2003	2	11	0	2	1	3	10
17	427	98.7903	108.871	18	2	7	0	93	2003	2	12	0	2	1	3	10
17	425	173.387	82.6613	18	2	7	0	93	2003	2	13	0	2	1	3	10
24	481	0.00225455	0.000804943	10	2	7	0	17	2017	2	16	0	2	1	3	0
24	486	0.00203636	0.000793444	10	2	4	0	17	2017	2	16	0	2	1	3	0
24	479	0.0704364	0.0172948	10	2	7	0	37	2017	2	16	0	2	1	3	0
24	484	0.180945	0.0449043	10	2	4	0	37	2017	2	16	0	2	1	3	0
24	477	801.2	76.5616	10	2	7	0	40	2017	2	16	0	2	1	3	0
24	482	720.327	58.9334	10	2	4	0	40	2017	2	16	0	2	1	3	0
24	480	0.00330909	0.000862439	10	2	7	0	49	2017	2	16	0	2	1	3	0
24	485	0.0105818	0.00219635	10	2	4	0	49	2017	2	16	0	2	1	3	0
24	478	126.4	17.4213	10	2	7	0	91	2017	2	16	0	2	1	3	0
24	483	46.5455	21.4345	10	2	4	0	91	2017	2	16	0	2	1	3	0
25	488	0.714286	0.178571	7	2	7	0	94	2011	1	0	0	1	0	3	0
25	487	5.78571	1.10714	7	2	7	0	94	2011	2	16	0	1	0	3	0
27	491	8.4	0.259384	5	2	9	0	66	2002	1	0	0	1	0	3	0
27	493	10.2	0.173205	12	2	9	0	66	2002	2	20	0	1	0	3	0
27	490	7.6	0.214663	5	2	9	0	102	2002	1	0	0	1	0	3	0
27	492	9.5	0.158771	12	2	9	0	102	2002	2	20	0	1	0	3	0
29	506	0.945455	0.298979	10	2	4	0	17	2004	1	0	0	2	1	3	0
29	512	1.05455	0.229984	10	2	7	0	17	2004	1	0	0	2	1	3	0
29	507	123.055	15.8804	10	2	4	0	17	2004	2	12	0	2	1	3	0
29	513	0.0981818	0.0137442	7	2	7	0	17	2004	2	12	0	2	1	3	0
29	508	646.982	23.9758	10	2	4	0	40	2004	1	0	0	2	5	3	0
29	514	611.6	65.5339	10	2	7	0	40	2004	1	0	0	2	5	3	0
29	509	950.255	134.265	10	2	4	0	40	2004	2	12	0	2	5	3	0
29	515	525.673	61.134	7	2	7	0	40	2004	2	12	0	2	5	3	0
29	510	147.745	16.3748	10	2	4	0	93	2004	1	0	0	2	1	3	0
29	516	162.436	7.40548	10	2	7	0	93	2004	1	0	0	2	1	3	0
29	511	171.345	25.5742	10	2	4	0	93	2004	2	12	0	2	1	3	0
29	517	146.582	19.6679	7	2	7	0	93	2004	2	12	0	2	1	3	0
31	521	836.485	41.3595	23	2	7	4	40	2009	1	0	0	1	0	3	0
31	524	776.739	57.5363	23	2	7	3	40	2009	1	0	0	1	0	3	0
31	527	827.597	55.2007	23	2	7	2	40	2009	1	0	0	1	0	3	0
31	530	756.707	36.6134	23	2	7	4	40	2009	1	0	0	1	0	3	0
31	533	633.688	75.1533	23	2	7	3	40	2009	1	0	0	1	0	3	0
31	536	604.131	67.1736	23	2	7	2	40	2009	1	0	0	1	0	3	0
31	522	818.341	89.4671	12	2	7	4	40	2009	2	8	0	1	0	3	0
31	525	842.108	48.8789	12	2	7	3	40	2009	2	8	0	1	0	3	0
31	528	703.471	45.355	12	2	7	2	40	2009	2	8	0	1	0	3	0
31	531	779.145	66.0595	12	2	7	4	40	2009	2	8	0	1	0	3	0
31	534	660.09	89.5279	12	2	7	3	40	2009	2	8	0	1	0	3	0
31	537	652.632	61.1795	12	2	7	2	40	2009	2	8	0	1	0	3	0
31	523	914.852	128.111	13	2	7	4	40	2009	2	16	0	1	0	3	0
31	526	846.55	95.5403	13	2	7	3	40	2009	2	16	0	1	0	3	0
31	529	805.592	71.9606	13	2	7	2	40	2009	2	16	0	1	0	3	0
31	532	805.472	117.549	13	2	7	4	40	2009	2	16	0	1	0	3	0
31	535	820.755	106.47	13	2	7	3	40	2009	2	16	0	1	0	3	0
31	538	763.091	56.5959	13	2	7	2	40	2009	2	16	0	1	0	3	0
31	539	46.9885	12.2565	23	2	7	4	93	2009	1	0	0	1	0	3	0
31	542	89.1568	9.47477	23	2	7	3	93	2009	1	0	0	1	0	3	0
31	545	122.239	15.2737	23	2	7	2	93	2009	1	0	0	1	0	3	0
31	548	70.016	12.0586	23	2	7	4	93	2009	1	0	0	1	0	3	0
31	551	135.96	21.2552	23	2	7	3	93	2009	1	0	0	1	0	3	0
31	554	144.156	18.978	23	2	7	2	93	2009	1	0	0	1	0	3	0
31	540	40.459	10.129	12	2	7	4	93	2009	2	8	0	1	0	3	0
31	543	113.47	16.8929	12	2	7	3	93	2009	2	8	0	1	0	3	0
31	546	154.856	22.4374	12	2	7	2	93	2009	2	8	0	1	0	3	0
31	549	41.7872	2.62517	12	2	7	4	93	2009	2	8	0	1	0	3	0
31	552	123.932	35.402	12	2	7	3	93	2009	2	8	0	1	0	3	0
31	555	137.158	22.1765	12	2	7	2	93	2009	2	8	0	1	0	3	0
31	541	43.4577	10.8644	13	2	7	4	93	2009	2	16	0	1	0	3	0
31	544	91.8192	10.8166	13	2	7	3	93	2009	2	16	0	1	0	3	0
31	547	165.029	5.69801	13	2	7	2	93	2009	2	16	0	1	0	3	0
31	550	56.4371	16.5801	13	2	7	4	93	2009	2	16	0	1	0	3	0
31	553	123.274	15.0175	13	2	7	3	93	2009	2	16	0	1	0	3	0
31	556	159.331	19.56	13	2	7	2	93	2009	2	16	0	1	0	3	0
14	329	0.145833	0.0208333	3	3	3	0	1	2014	1	0	0	1	0	2	4
14	339	0.145833	0.0833333	3	3	3	0	1	2014	1	0	0	1	0	1	4
14	312	1.29921	0.23622	3	3	3	0	7	2014	1	0	0	1	0	2	4
14	314	3.77953	1.06299	3	3	3	0	7	2014	1	0	0	1	0	1	4
14	320	0.875	0.958333	3	3	3	0	8	2014	1	0	0	1	0	2	4
14	330	0.354167	0.145833	3	3	3	0	8	2014	1	0	0	1	0	1	4
14	321	0.104167	0.0208333	3	3	3	0	10	2014	1	0	0	1	0	2	4
14	331	0.166667	0.0625	3	3	3	0	10	2014	1	0	0	1	0	1	4
14	322	0.0833333	0.0208333	3	3	3	0	11	2014	1	0	0	1	0	2	4
14	332	0.0625	0.0208333	3	3	3	0	11	2014	1	0	0	1	0	1	4
14	350	0.973913	0.156522	3	3	3	0	12	2014	1	0	0	1	0	2	4
14	353	1.25217	0.782609	3	3	3	0	12	2014	1	0	0	1	0	1	4
14	323	1.6875	0.208333	3	3	3	0	18	2014	1	0	0	1	0	2	4
14	333	1.375	0.708333	3	3	3	0	18	2014	1	0	0	1	0	1	4
14	299	0.56338	0.28169	3	3	3	0	20	2014	1	0	0	1	0	2	4
14	303	1.12676	0	3	3	3	0	20	2014	1	0	0	1	0	1	4
14	284	300	16.129	3	3	3	0	22	2014	1	0	0	1	0	2	4
14	287	287.097	12.9032	3	3	3	0	22	2014	1	0	0	1	0	1	4
14	285	241.935	6.45161	3	3	3	0	23	2014	1	0	0	1	0	2	4
14	288	238.71	16.129	3	3	3	0	23	2014	1	0	0	1	0	1	4
14	286	287.097	16.129	3	3	3	0	25	2014	1	0	0	1	0	2	4
14	289	261.29	25.8065	3	3	3	0	25	2014	1	0	0	1	0	1	4
14	296	7.32394	1.40845	3	3	3	0	32	2014	1	0	0	1	0	2	4
14	300	8.4507	2.25352	3	3	3	0	32	2014	1	0	0	1	0	1	4
14	297	4.22535	1.12676	3	3	3	0	33	2014	1	0	0	1	0	2	4
14	301	4.78873	1.40845	3	3	3	0	33	2014	1	0	0	1	0	1	4
14	298	24.7887	8.4507	3	3	3	0	34	2014	1	0	0	1	0	2	4
14	302	29.8592	14.0845	3	3	3	0	34	2014	1	0	0	1	0	1	4
14	324	0.0416667	0.0625	3	3	3	0	50	2014	1	0	0	1	0	2	4
14	334	0.0416667	0	3	3	3	0	50	2014	1	0	0	1	0	1	4
14	325	0.208333	0.0208333	3	3	3	0	51	2014	1	0	0	1	0	2	4
14	335	0.270833	0.208333	3	3	3	0	51	2014	1	0	0	1	0	1	4
14	326	0.166667	0.0625	3	3	3	0	52	2014	1	0	0	1	0	2	4
14	336	0.0416667	0	3	3	3	0	52	2014	1	0	0	1	0	1	4
14	327	0.0833333	0.0625	3	3	3	0	60	2014	1	0	0	1	0	2	4
14	337	0.0833333	0	3	3	3	0	60	2014	1	0	0	1	0	1	4
14	328	0.229167	0.145833	3	3	3	0	61	2014	1	0	0	1	0	2	4
14	338	0.145833	0.104167	3	3	3	0	61	2014	1	0	0	1	0	1	4
14	362	0.248276	0.0551724	3	3	3	0	62	2014	1	0	0	1	0	2	4
14	365	0.303448	0	3	3	3	0	62	2014	1	0	0	1	0	1	4
14	313	10.1575	4.6063	3	3	3	0	63	2014	1	0	0	1	0	2	4
14	315	11.3386	5.55118	3	3	3	0	63	2014	1	0	0	1	0	1	4
14	363	0.441379	0.0551724	3	3	3	0	75	2014	1	0	0	1	0	2	4
14	366	0.606897	0.331034	3	3	3	0	75	2014	1	0	0	1	0	1	4
14	378	0.478632	0.205128	3	3	3	0	77	2014	1	0	0	1	0	2	4
14	380	0.752137	0.649573	3	3	3	0	77	2014	1	0	0	1	0	1	4
14	351	1.25217	0.365217	3	3	3	0	85	2014	1	0	0	1	0	2	4
14	354	1.61739	0.347826	3	3	3	0	85	2014	1	0	0	1	0	1	4
14	352	2.36522	0.0869565	3	3	3	0	86	2014	1	0	0	1	0	2	4
14	355	2.38261	0.295652	3	3	3	0	86	2014	1	0	0	1	0	1	4
14	364	2.75862	0.57931	3	3	3	0	88	2014	1	0	0	1	0	2	4
14	367	3.2	0.965517	3	3	3	0	88	2014	1	0	0	1	0	1	4
14	384	0.564706	0.117647	3	3	3	0	90	2014	1	0	0	1	0	2	4
14	386	0.729412	0.211765	3	3	3	0	90	2014	1	0	0	1	0	1	4
14	396	1.29032	0.451613	3	3	3	0	99	2014	1	0	0	1	0	2	4
14	402	1.54839	0.645161	3	3	3	0	99	2014	1	0	0	1	0	1	4
14	374	0.39403	0.313433	3	3	3	0	106	2014	1	0	0	1	0	2	4
14	376	0.125373	0.0850746	3	3	3	0	106	2014	1	0	0	1	0	1	4
14	375	0.550746	0.152239	3	3	3	0	107	2014	1	0	0	1	0	2	4
14	377	0.58209	0.0895522	3	3	3	0	107	2014	1	0	0	1	0	1	4
14	379	0.025641	0.017094	3	3	3	0	108	2014	1	0	0	1	0	2	4
14	381	0.111111	0.102564	3	3	3	0	108	2014	1	0	0	1	0	1	4
14	385	0.717647	0.164706	3	3	3	0	109	2014	1	0	0	1	0	2	4
14	387	1.05882	0.188235	3	3	3	0	109	2014	1	0	0	1	0	1	4
14	392	0.774194	0.967742	3	3	3	0	110	2014	1	0	0	1	0	2	4
14	398	0.193548	0.129032	3	3	3	0	110	2014	1	0	0	1	0	1	4
14	393	0.193548	0.0645161	3	3	3	0	111	2014	1	0	0	1	0	2	4
14	399	1.41935	2.25806	3	3	3	0	111	2014	1	0	0	1	0	1	4
14	394	4.58065	2.64516	3	3	3	0	112	2014	1	0	0	1	0	2	4
14	400	2.96774	0.774194	3	3	3	0	112	2014	1	0	0	1	0	1	4
14	395	0.387097	0.0645161	3	3	3	0	113	2014	1	0	0	1	0	2	4
14	401	0.580645	0.193548	3	3	3	0	113	2014	1	0	0	1	0	1	4
14	397	0.193548	0.129032	3	3	3	0	114	2014	1	0	0	1	0	2	4
14	403	0.193548	0.0645161	3	3	3	0	114	2014	1	0	0	1	0	1	4
18	431	125.519	101.753	6	3	13	0	41	2016	1	0	0	2	1	3	4
18	429	125.519	114.74	6	3	13	0	42	2016	1	0	0	2	1	3	4
18	433	922.078	188.312	6	3	13	0	57	2016	1	0	0	2	1	3	4
10	58	0.019764	0.00321903	6	4	0	0	2	2014	1	0	0	2	4
10	57	0.09912	0.0349597	6	4	0	0	3	2014	1	0	0	2	4
10	59	0.00470669	0.000667593	6	4	0	0	5	2014	1	0	0	2	4
10	60	0.00687901	0.000667593	6	4	0	0	6	2014	1	0	0	2	4
10	61	0.0012868	8.13844e-05	6	4	0	0	9	2014	1	0	0	2	4
10	63	0.0103441	0.00175546	6	4	0	0	14	2014	1	0	0	2	4
10	64	0.0355357	0.00836929	6	4	0	0	20	2014	1	0	0	2	4
10	65	0.0147613	0.00240054	6	4	0	0	21	2014	1	0	0	2	4
10	66	78.37	8.07992	6	4	0	0	22	2014	1	0	0	2	4
10	67	41.7342	3.69041	6	4	0	0	23	2014	1	0	0	2	4
10	68	15.8214	1.60706	6	4	0	0	26	2014	1	0	0	2	4
10	69	12.9826	1.04754	6	4	0	0	27	2014	1	0	0	2	4
10	70	9.52427	1.86083	6	4	0	0	28	2014	1	0	0	2	4
10	71	0.185737	0.0697894	6	4	0	0	29	2014	1	0	0	2	4
10	72	3.83487	0.382676	6	4	0	0	30	2014	1	0	0	2	4
10	73	1.75486	0.132809	6	4	0	0	31	2014	1	0	0	2	4
10	74	1.27142	0.315768	6	4	0	0	32	2014	1	0	0	2	4
10	75	1.46274	0.374665	6	4	0	0	33	2014	1	0	0	2	4
10	76	1.42164	0.38012	6	4	0	0	34	2014	1	0	0	2	4
10	77	0.0760729	0.00792585	6	4	0	0	53	2014	1	0	0	2	4
10	79	0.0985405	0.00752746	6	4	0	0	54	2014	1	0	0	2	4
10	78	0.0257865	0.0140909	6	4	0	0	55	2014	1	0	0	2	4
10	80	0.0341334	0.00651164	6	4	0	0	58	2014	1	0	0	2	4
10	81	14.5435	2.58678	6	4	0	0	59	2014	1	0	0	2	4
10	82	0.99316	0.259663	6	4	0	0	63	2014	1	0	0	2	4
10	62	0.0409803	0.00700925	6	4	0	0	64	2014	1	0	0	2	4
10	89	0.00360542	0.00104387	6	4	0	0	65	2014	1	0	0	2	4
10	88	0.46236	0.0438063	6	4	0	0	68	2014	1	0	0	2	4
10	84	0.117501	0.0272737	6	4	0	0	69	2014	1	0	0	2	4
10	85	0.191874	0.0371562	6	4	0	0	70	2014	1	0	0	2	4
10	86	0.124104	0.0171709	6	4	0	0	71	2014	1	0	0	2	4
10	87	0.183896	0.0394255	6	4	0	0	72	2014	1	0	0	2	4
10	90	0.0560388	0.0142096	6	4	0	0	74	2014	1	0	0	2	4
10	91	0.0378526	0.00907269	6	4	0	0	75	2014	1	0	0	2	4
10	92	0.0717803	0.0105174	6	4	0	0	76	2014	1	0	0	2	4
10	96	0.00944162	0.00193765	6	4	0	0	77	2014	1	0	0	2	4
10	93	0.00556816	0.00274147	6	4	0	0	81	2014	1	0	0	2	4
10	101	0.0337977	0.0138711	6	4	0	0	81	2014	1	0	0	2	4
10	94	0.0629422	0.00909424	6	4	0	0	82	2014	1	0	0	2	4
10	95	0.0708373	0.0110005	6	4	0	0	83	2014	1	0	0	2	4
10	98	0.257391	0.112111	6	4	0	0	84	2014	1	0	0	2	4
10	97	0.0199335	0.00334174	6	4	0	0	88	2014	1	0	0	2	4
10	83	2.08161	0.313095	6	4	0	0	90	2014	1	0	0	2	4
10	102	0.068733	0.0117719	6	4	0	0	98	2014	1	0	0	2	4
10	99	0.131812	0.0175257	6	4	0	0	99	2014	1	0	0	2	4
10	100	0.074107	0.022683	6	4	0	0	100	2014	1	0	0	2	4
10	103	0.0109276	0.00464541	6	4	0	0	101	2014	1	0	0	2	4
10	104	0.008942	0.00174495	6	4	0	0	104	2014	1	0	0	2	4
19	434	18.0556	4.96904	5	4	0	0	38	2016	1	0	0	1	0	3	0
19	435	106.944	25	4	4	0	0	38	2016	1	1	0	1	0	3	0
19	436	91.6667	11.8056	4	4	0	0	38	2016	2	2	0	1	0	3	0
19	437	25.3968	4.82707	5	4	0	0	39	2016	1	0	0	1	0	3	0
19	438	6.98413	2.06349	4	4	0	0	39	2016	1	1	0	1	0	3	0
19	439	4.12698	1.11111	4	4	0	0	39	2016	2	2	0	1	0	3	0
19	440	138.095	18.4564	5	4	0	0	57	2016	1	0	0	1	0	3	0
19	441	50.7937	11.1111	4	4	0	0	57	2016	1	1	0	1	0	3	0
19	442	55.5556	7.93651	4	4	0	0	57	2016	2	2	0	1	0	3	0
19	443	4.86275	0.245529	5	4	0	0	93	2016	1	0	0	1	0	3	0
19	444	4	1.13725	4	4	0	0	93	2016	1	1	0	1	0	3	0
19	445	5.96078	1.41176	4	4	0	0	93	2016	2	2	0	1	0	3	0
23	474	2.07977	0.31339	10	5	12	0	40	2006	1	0	0	1	0	3	0
23	476	4.61538	1.31054	10	5	12	0	40	2006	2	9	0	1	0	3	0
23	475	4.35897	1.22507	10	5	12	0	40	2006	2	15	0	1	0	3	0
28	494	285.714	34.9206	10	5	14	0	40	2016	1	0	0	2	3	3	0
28	495	139.683	17.4603	10	5	15	0	40	2016	1	0	0	2	3	3	0
28	496	250.794	9.52381	5	5	14	0	40	2016	1	0	0	2	3	1	0
28	497	150.794	33.3333	5	5	15	0	40	2016	1	0	0	2	3	1	0
28	498	317.46	68.254	5	5	14	0	40	2016	1	0	0	2	3	2	0
28	499	130.159	17.4603	5	5	15	0	40	2016	1	0	0	2	3	2	0
28	500	210.547	22.6289	10	5	14	0	93	2016	1	0	0	2	6	3	0
28	501	178.079	23.6128	10	5	15	0	93	2016	1	0	0	2	6	3	0
28	502	201.692	16.7257	5	5	14	0	93	2016	1	0	0	2	6	1	0
28	503	220.386	30.4998	5	5	15	0	93	2016	1	0	0	2	6	1	0
28	504	219.402	26.5643	5	5	14	0	93	2016	1	0	0	2	6	2	0
28	505	137.741	29.5159	5	5	15	0	93	2016	1	0	0	2	6	2	0
30	518	10	1.2	5	5	16	0	40	2017	1	0	0	1	0	2	15
30	519	11.3	1.4	5	5	16	0	40	2017	1	0	0	1	0	2	3
30	520	15.6	1.8	5	5	16	0	40	2017	1	0	0	1	0	2	4
14	344	0.0416667	0.0833333	3	7	10	0	1	2014	1	0	0	1	0	2	4
14	349	0.0833333	0.0208333	3	7	10	0	1	2014	1	0	0	1	0	1	4
14	316	1.53543	0.11811	3	7	10	0	7	2014	1	0	0	1	0	2	4
14	318	4.01575	0.708661	3	7	10	0	7	2014	1	0	0	1	0	1	4
14	340	2.45833	0.5625	3	7	10	0	8	2014	1	0	0	1	0	2	4
14	345	2.58333	0.729167	3	7	10	0	8	2014	1	0	0	1	0	1	4
14	356	0.278261	0.104348	3	7	10	0	12	2014	1	0	0	1	0	2	4
14	359	0.382609	0.121739	3	7	10	0	12	2014	1	0	0	1	0	1	4
14	341	0.5	0.104167	3	7	10	0	18	2014	1	0	0	1	0	2	4
14	346	0.3125	0.1875	3	7	10	0	18	2014	1	0	0	1	0	1	4
14	307	3.66197	0.56338	3	7	10	0	20	2014	1	0	0	1	0	2	4
14	311	4.78873	0.56338	3	7	10	0	20	2014	1	0	0	1	0	1	4
14	290	474.194	29.0323	3	7	10	0	22	2014	1	0	0	1	0	2	4
14	293	470.968	25.8065	3	7	10	0	22	2014	1	0	0	1	0	1	4
14	291	370.968	22.5806	3	7	10	0	23	2014	1	0	0	1	0	2	4
14	294	341.935	51.6129	3	7	10	0	23	2014	1	0	0	1	0	1	4
14	292	54.8387	6.45161	3	7	10	0	25	2014	1	0	0	1	0	2	4
14	295	80.6452	9.67742	3	7	10	0	25	2014	1	0	0	1	0	1	4
14	304	6.19718	0	3	7	10	0	32	2014	1	0	0	1	0	2	4
14	308	10.1408	3.94366	3	7	10	0	32	2014	1	0	0	1	0	1	4
14	305	2.53521	0.28169	3	7	10	0	33	2014	1	0	0	1	0	2	4
14	309	3.66197	0.56338	3	7	10	0	33	2014	1	0	0	1	0	1	4
14	306	11.831	0.84507	3	7	10	0	34	2014	1	0	0	1	0	2	4
14	310	20.8451	6.76056	3	7	10	0	34	2014	1	0	0	1	0	1	4
14	342	0.0833333	0.104167	3	7	10	0	51	2014	1	0	0	1	0	2	4
14	347	0.166667	0.104167	3	7	10	0	51	2014	1	0	0	1	0	1	4
14	343	0.0416667	0	3	7	10	0	52	2014	1	0	0	1	0	2	4
14	348	0.0208333	0.0208333	3	7	10	0	52	2014	1	0	0	1	0	1	4
14	368	0.744828	0.275862	3	7	10	0	62	2014	1	0	0	1	0	2	4
14	371	0.606897	0.110345	3	7	10	0	62	2014	1	0	0	1	0	1	4
14	317	1.53543	0	3	7	10	0	63	2014	1	0	0	1	0	2	4
14	319	2.48031	1.1811	3	7	10	0	63	2014	1	0	0	1	0	1	4
14	369	0.165517	0	3	7	10	0	75	2014	1	0	0	1	0	2	4
14	372	0.413793	0.0275862	3	7	10	0	75	2014	1	0	0	1	0	1	4
14	382	0.119658	0	3	7	10	0	77	2014	1	0	0	1	0	2	4
14	383	0.179487	0	3	7	10	0	77	2014	1	0	0	1	0	1	4
14	357	0.4	0.104348	3	7	10	0	85	2014	1	0	0	1	0	2	4
14	360	0.504348	0.13913	3	7	10	0	85	2014	1	0	0	1	0	1	4
14	358	2.1913	0.0173913	3	7	10	0	86	2014	1	0	0	1	0	2	4
14	361	2.45217	0.365217	3	7	10	0	86	2014	1	0	0	1	0	1	4
14	370	1.10345	0.0827586	3	7	10	0	88	2014	1	0	0	1	0	2	4
14	373	1.29655	0.331034	3	7	10	0	88	2014	1	0	0	1	0	1	4
14	388	0.258824	0.0235294	3	7	10	0	90	2014	1	0	0	1	0	2	4
14	390	0.352941	0.0705882	3	7	10	0	90	2014	1	0	0	1	0	1	4
14	406	0.387097	0.193548	3	7	10	0	99	2014	1	0	0	1	0	2	4
14	409	0.516129	0.193548	3	7	10	0	99	2014	1	0	0	1	0	1	4
14	389	0.552941	0.129412	3	7	10	0	109	2014	1	0	0	1	0	2	4
14	391	0.964706	0.623529	3	7	10	0	109	2014	1	0	0	1	0	1	4
14	404	0.129032	0.0645161	3	7	10	0	111	2014	1	0	0	1	0	2	4
14	407	0.0645161	0.0645161	3	7	10	0	111	2014	1	0	0	1	0	1	4
14	405	0.322581	0.258065	3	7	10	0	113	2014	1	0	0	1	0	2	4
14	408	0.387097	0.258065	3	7	10	0	113	2014	1	0	0	1	0	1	4
15	411	226.19	83.3333	9	7	5	0	40	2010	1	0	0	2	1	3	8
15	414	71.4286	83.3333	4	7	5	0	40	2010	1	0	0	2	1	3	8
15	412	857.143	425.595	9	7	5	0	57	2010	1	0	0	2	1	3	8
15	415	345.238	62.5	4	7	5	0	57	2010	1	0	0	2	1	3	9
15	410	71.4286	29.7619	9	7	5	0	93	2010	1	0	0	2	1	3	8
15	413	11.9048	2.97619	4	7	5	0	93	2010	1	0	0	2	1	3	7
18	428	601.753	125.519	3	7	2	0	41	2016	1	0	0	2	1	3	4
18	432	0	0	3	7	2	0	42	2016	1	0	0	2	1	3	4
18	430	38.961	12.987	3	7	2	0	57	2016	1	0	0	2	1	3	4
1	557	595	59.1767	2	8	1	5	40	2003	1	0	0	2	4	1	7
1	558	560	49.5082	4	8	1	5	40	2003	1	0	0	2	4	1	16
1	559	490	80.5451	3	8	1	5	40	2003	1	0	0	2	4	1	17
1	560	405	43.4016	4	8	1	5	40	2003	1	0	0	2	4	1	4
1	561	625	17.0981	2	8	1	5	40	2003	1	0	0	2	4	2	7
1	562	500	40.5717	2	8	1	5	40	2003	1	0	0	2	4	2	16
1	563	450	40.5738	4	8	1	5	40	2003	1	0	0	2	4	2	17
1	564	405	36.6202	5	8	1	5	40	2003	1	0	0	2	4	2	4
1	565	440	46.8313	2	8	1	6	40	2003	1	0	0	2	4	1	7
1	566	365	51.1066	4	8	1	6	40	2003	1	0	0	2	4	1	16
1	567	270	51.3936	3	8	1	6	40	2003	1	0	0	2	4	1	17
1	568	145	38.1557	4	8	1	6	40	2003	1	0	0	2	4	1	4
1	569	470	74.536	2	8	1	6	40	2003	1	0	0	2	4	2	7
1	570	360	124.497	2	8	1	6	40	2003	1	0	0	2	4	2	16
1	571	260	49.5082	4	8	1	6	40	2003	1	0	0	2	4	2	17
1	572	135	22.9838	5	8	1	6	40	2003	1	0	0	2	4	2	4
1	573	505	58.0175	2	8	1	7	40	2003	1	0	0	2	4	1	7
1	574	570	51.8852	4	8	1	7	40	2003	1	0	0	2	4	1	16
1	575	455	66.6792	3	8	1	7	40	2003	1	0	0	2	4	1	17
1	576	400	53.2787	4	8	1	7	40	2003	1	0	0	2	4	1	4
1	577	620	20.6336	2	8	1	7	40	2003	1	0	0	2	4	2	7
1	578	495	67.2911	2	8	1	7	40	2003	1	0	0	2	4	2	16
1	579	440	45.5738	4	8	1	7	40	2003	1	0	0	2	4	2	17
1	580	385	49.9633	5	8	1	7	40	2003	1	0	0	2	4	2	4
9	55	15.5208	3.90914	3	8	1	0	93	2014	1	0	0	1	0
9	56	9.47917	1.50352	3	8	1	0	93	2014	2	8	0	1	0
11	107	33.7212	2.40817	14	8	1	0	40	2006	2	7	0	1	0
11	106	6.13495e-07	1.12355e-07	15	8	1	0	79	2006	2	7	0	1	0
11	105	2.8131e-05	3.74102e-06	15	8	1	0	96	2006	2	7	0	1	0
12	158	29.5443	8.43038	10	8	1	5	17	1996	2	8	0	1	0		1
12	159	103.797	11.8228	10	8	1	8	17	1996	2	8	0	1	0		1
12	160	491.975	21.9494	10	8	1	6	17	1996	2	8	0	1	0		1
12	161	167.924	21.9494	10	8	1	9	17	1996	2	8	0	1	0		1
12	162	46.4051	6.75949	10	8	1	7	17	1996	2	8	0	1	0		1
12	163	5.89873		15	8	1	5	17	1996	2	8	0	1	0		7
12	164	26.1519		15	8	1	8	17	1996	2	8	0	1	0		7
12	165	86.9114		15	8	1	6	17	1996	2	8	0	1	0		7
12	166	26.1519		15	8	1	9	17	1996	2	8	0	1	0		7
12	167	16.0253		15	8	1	7	17	1996	2	8	0	1	0		7
12	168	5.89873		20	8	1	5	17	1996	2	8	0	1	0		5
12	169	12.6582		20	8	1	8	17	1996	2	8	0	1	0		5
12	170	26.1519		20	8	1	6	17	1996	2	8	0	1	0		5
12	171	12.6582		20	8	1	9	17	1996	2	8	0	1	0		5
12	172	12.6582		20	8	1	7	17	1996	2	8	0	1	0		5
12	173	5.89873		19	8	1	5	17	1996	2	8	0	1	0		4
12	174	5.89873		19	8	1	8	17	1996	2	8	0	1	0		4
12	175	5.89873		19	8	1	6	17	1996	2	8	0	1	0		4
12	176	5.89873		19	8	1	9	17	1996	2	8	0	1	0		4
12	177	9.29114		19	8	1	7	17	1996	2	8	0	1	0		4
12	178	2.58	0.376522	14	8	1	5	17	1996	2	8	3	1	0		0
12	179	5.47826	0.782609	14	8	1	8	17	1996	2	8	3	1	0		0
12	180	15.913	2.40609	14	8	1	6	17	1996	2	8	3	1	0		0
12	181	5.59391	0.608696	14	8	1	9	17	1996	2	8	3	1	0		0
12	182	4.08696	0.434783	14	8	1	7	17	1996	2	8	3	1	0		0
12	183	2.58	0.782609	22	8	1	5	17	1996	2	8	4	1	0		0
12	184	2.46348	0.551304	22	8	1	8	17	1996	2	8	4	1	0		0
12	185	6.86957	1.71043	22	8	1	6	17	1996	2	8	4	1	0		0
12	186	2.8113	0.26087	22	8	1	9	17	1996	2	8	4	1	0		0
12	187	2.8113	0.145217	22	8	1	7	17	1996	2	8	4	1	0		0
12	188	2.8113	0.0286957	10	8	1	5	17	1996	2	8	5	1	0		0
12	189	4.66696	0.724348	10	8	1	8	17	1996	2	8	5	1	0		0
12	190	5.24609	0.666957	10	8	1	6	17	1996	2	8	5	1	0		0
12	191	4.66696	0.666087	10	8	1	9	17	1996	2	8	5	1	0		0
12	192	3.27565	0.608696	10	8	1	7	17	1996	2	8	5	1	0		0
12	243	0.00189311	0.000163491		8	1	0	36	1996	2	8	0	1	0		8
12	244	0.00149057	9.43396e-05		8	1	0	36	1996	2	8	0	1	0		1
12	245	0.000207547	1.25472e-05		8	1	0	36	1996	2	8	0	1	0		7
12	246	0.000383679	1.88679e-05		8	1	0	36	1996	2	8	0	1	0		6
12	247	0.000421415	5.66038e-05		8	1	0	36	1996	2	8	0	1	0		3
12	248	0.000610094	0.000100566		8	1	0	36	1996	2	8	0	1	0		4
12	249	0.00112818	0.0021596	7	8	1	0	36	1996	2	8	6	1	0		9
12	250	0.000354336	0.0025682	7	8	1	0	36	1996	2	8	3	1	0		9
12	251	0.00027972	0.00258161	7	8	1	0	36	1996	2	8	4	1	0		9
12	252	0.000335664	0.00255576	46	8	1	0	36	1996	2	8	3	1	0		10
12	253	0.000400909	0.00249525	46	8	1	0	36	1996	2	8	4	1	0		10
12	254	0.000993007	0.00215027	46	8	1	0	36	1996	2	8	5	1	0		10
12	208	0.119658	0.0142735	10	8	1	5	37	1996	2	8	0	1	0		1
12	209	0.803419	0.16812	10	8	1	8	37	1996	2	8	0	1	0		1
12	210	1.55556	0.242137	10	8	1	6	37	1996	2	8	0	1	0		1
12	211	1.03137	0.299145	10	8	1	9	37	1996	2	8	0	1	0		1
12	212	0.176667	0.014188	10	8	1	7	37	1996	2	8	0	1	0		1
12	213	0.0399145	0.0483761	15	8	1	5	37	1996	2	8	0	1	0		7
12	214	0.188034	0.0655556	15	8	1	8	37	1996	2	8	0	1	0		7
12	215	0.279231	0.111111	15	8	1	6	37	1996	2	8	0	1	0		7
12	216	0.165214	0.0655556	15	8	1	9	37	1996	2	8	0	1	0		7
12	217	0.0512821	0.0199145	15	8	1	7	37	1996	2	8	0	1	0		7
12	218	0.017094	0.0484615	20	8	1	5	37	1996	2	8	0	1	0		5
12	219	0.0399145	0.00282051	20	8	1	8	37	1996	2	8	0	1	0		5
12	220	0.0399145	0.014188	20	8	1	6	37	1996	2	8	0	1	0		5
12	221	0.0399145	0.00290598	20	8	1	9	37	1996	2	8	0	1	0		5
12	222	0.0284615	0.014188	20	8	1	7	37	1996	2	8	0	1	0		5
12	223	0.0057265	0.0142735	19	8	1	5	37	1996	2	8	0	1	0		4
12	224	0.0057265	0.0142735	19	8	1	8	37	1996	2	8	0	1	0		4
12	225	0.0057265	0.0142735	19	8	1	6	37	1996	2	8	0	1	0		4
12	226	0.0057265	0.0142735	19	8	1	9	37	1996	2	8	0	1	0		4
12	227	0.0057265	0.0142735	19	8	1	7	37	1996	2	8	0	1	0		4
12	228	0.00714214	0.00214286	14	8	1	5	37	1996	2	8	3	1	0		0
12	229	0.018	0.00157071	14	8	1	8	37	1996	2	8	3	1	0		0
12	230	0.0311421	0.01143	14	8	1	6	37	1996	2	8	3	1	0		0
12	231	0.0234279	0.00314357	14	8	1	9	37	1996	2	8	3	1	0		0
12	232	0.0102857	0.00214286	14	8	1	7	37	1996	2	8	3	1	0		0
12	233	0.00400071	0.000285	22	8	1	5	37	1996	2	8	4	1	0		0
12	234	0.012285	0.00243	22	8	1	8	37	1996	2	8	4	1	0		0
12	235	0.0128571	0.002715	22	8	1	6	37	1996	2	8	4	1	0		0
12	236	0.0125721	0.00271286	22	8	1	9	37	1996	2	8	4	1	0		0
12	237	0.006285	0.00142929	22	8	1	7	37	1996	2	8	4	1	0		0
12	238	0.00400071	0	10	8	1	5	37	1996	2	8	5	1	0		0
12	239	0.00885643	0.00214286	10	8	1	8	37	1996	2	8	5	1	0		0
12	240	0.0105707	0.00157286	10	8	1	6	37	1996	2	8	5	1	0		0
12	241	0.00828643	0.000857143	10	8	1	9	37	1996	2	8	5	1	0		0
12	242	0.00457071	0.00114429	10	8	1	7	37	1996	2	8	5	1	0		0
12	143	881.157	37.037	10	8	1	5	40	1996	2	8	0	1	0		1
12	144	603.38	40.1389	10	8	1	8	40	1996	2	8	0	1	0		1
12	145	183.657	15.4167	10	8	1	6	40	1996	2	8	0	1	0		1
12	146	529.306	33.9815	10	8	1	9	40	1996	2	8	0	1	0		1
12	147	813.287	55.5556	10	8	1	7	40	1996	2	8	0	1	0		1
12	148	788.565	18.5185	20	8	1	5	40	1996	2	8	0	1	0		5
12	149	554.028	40.1389	20	8	1	8	40	1996	2	8	0	1	0		5
12	150	214.491	37.037	20	8	1	6	40	1996	2	8	0	1	0		5
12	151	572.546	37.037	20	8	1	9	40	1996	2	8	0	1	0		5
12	152	819.444	21.6204	20	8	1	7	40	1996	2	8	0	1	0		5
12	153	566.343	33.9815	19	8	1	5	40	1996	2	8	0	1	0		4
12	154	288.565	30.8796	19	8	1	8	40	1996	2	8	0	1	0		4
12	155	177.454	49.3981	19	8	1	6	40	1996	2	8	0	1	0		4
12	156	356.481	30.8796	19	8	1	9	40	1996	2	8	0	1	0		4
12	157	615.741	30.8796	19	8	1	7	40	1996	2	8	0	1	0		4
12	193	200.294		10	8	1	5	42	1996	2	8	0	1	0		1
12	194	581.218	40.6303	10	8	1	8	42	1996	2	8	0	1	0		1
12	195	250.714	46.2185	10	8	1	6	42	1996	2	8	0	1	0		1
12	196	771.723	161.05	10	8	1	9	42	1996	2	8	0	1	0		1
12	197	457.983	46.2185	10	8	1	7	42	1996	2	8	0	1	0		1
12	198	183.487	15.3782	20	8	1	5	42	1996	2	8	0	1	0		5
12	199	424.37	37.8151	20	8	1	8	42	1996	2	8	0	1	0		5
12	200	261.891	21.0084	20	8	1	6	42	1996	2	8	0	1	0		5
12	201	525.21	43.4034	20	8	1	9	42	1996	2	8	0	1	0		5
12	202	457.983	23.8235	20	8	1	7	42	1996	2	8	0	1	0		5
12	203	133.067	23.7815	19	8	1	5	42	1996	2	8	0	1	0		4
12	204	228.277	29.4118	19	8	1	8	42	1996	2	8	0	1	0		4
12	205	211.471	12.605	19	8	1	6	42	1996	2	8	0	1	0		4
12	206	312.311	40.6303	19	8	1	9	42	1996	2	8	0	1	0		4
12	207	245.084	29.4118	19	8	1	7	42	1996	2	8	0	1	0		4
12	108	84.7458	3.38983	10	8	1	5	93	1996	2	8	0	1	0		1
12	109	315.254	16.9492	10	8	1	8	93	1996	2	8	0	1	0		1
12	110	658.746	22.6102	10	8	1	6	93	1996	2	8	0	1	0		1
12	111	405.661	24.8475	10	8	1	9	93	1996	2	8	0	1	0		1
12	112	129.932	39.5593	10	8	1	7	93	1996	2	8	0	1	0		1
12	113	116.373		20	8	1	5	93	1996	2	8	0	1	0		2
12	114	450.847		20	8	1	8	93	1996	2	8	0	1	0		2
12	115	690.407		20	8	1	6	93	1996	2	8	0	1	0		2
12	116	450.847		20	8	1	9	93	1996	2	8	0	1	0		2
12	117	206.78		20	8	1	7	93	1996	2	8	0	1	0		2
12	118	120.915		17	8	1	5	93	1996	2	8	0	1	0		3
12	119	351.424		17	8	1	8	93	1996	2	8	0	1	0		3
12	120	346.881		17	8	1	6	93	1996	2	8	0	1	0		3
12	121	342.373		17	8	1	9	93	1996	2	8	0	1	0		3
12	122	161.593		17	8	1	7	93	1996	2	8	0	1	0		3
12	123	84.7458		19	8	1	5	93	1996	2	8	0	1	0		4
12	124	193.22		19	8	1	8	93	1996	2	8	0	1	0		4
12	125	179.661		19	8	1	6	93	1996	2	8	0	1	0		4
12	126	188.712		19	8	1	9	93	1996	2	8	0	1	0		4
12	127	93.7966		19	8	1	7	93	1996	2	8	0	1	0		4
12	128	108.025	19.3924	16	8	1	5	93	1996	2	8	3	1	0		0
12	129	394.937	37.9747	16	8	1	8	93	1996	2	8	3	1	0		0
12	130	523.215	39.6456	16	8	1	6	93	1996	2	8	3	1	0		0
12	131	432.076	32.9114	16	8	1	9	93	1996	2	8	3	1	0		0
12	132	182.278	2.53165	16	8	1	7	93	1996	2	8	3	1	0		0
12	133	87.7722	9.29114	25	8	1	5	93	1996	2	8	4	1	0		0
12	134	256.532	24.481	25	8	1	8	93	1996	2	8	4	1	0		0
12	135	276.785	31.2405	25	8	1	6	93	1996	2	8	4	1	0		0
12	136	256.532	16.0506	25	8	1	9	93	1996	2	8	4	1	0		0
12	137	114.759	10.9873	25	8	1	7	93	1996	2	8	4	1	0		0
12	138	108.025	17.7215	10	8	1	5	93	1996	2	8	5	1	0		0
12	139	202.532	36.2785	10	8	1	8	93	1996	2	8	5	1	0		0
12	140	162.025	34.6076	10	8	1	6	93	1996	2	8	5	1	0		0
12	141	172.152	22.7848	10	8	1	9	93	1996	2	8	5	1	0		0
12	142	111.392	19.4177	10	8	1	7	93	1996	2	8	5	1	0		0
13	281	8.73786	1.94175	17	8	1	5	17	2001	1	0	0	1	0		11
13	282	63.1068	13.5922	17	8	1	11	17	2001	1	0	0	1	0		11
13	283	95.1456	16.0194	17	8	1	6	17	2001	1	0	0	1	0		11
13	277	16.5049	5.33981	15	8	1	5	17	2001	2	20	0	1	0		11
13	278	78.1553	33.9806	15	8	1	11	17	2001	2	20	0	1	0		11
13	279	66.9903	24.7573	15	8	1	11	17	2001	2	20	0	1	0		11
13	280	68.4466	9.70874	15	8	1	6	17	2001	2	20	0	1	0		11
13	268	8.91228	2	17	8	1	0	36	2001	1	0	0	1	0		11
13	270	46.15	3.9	17	8	1	5	36	2001	1	0	0	1	0		11
13	271	41.15	4.4	17	8	1	11	36	2001	1	0	0	1	0		11
13	272	33.65	3.9	17	8	1	6	36	2001	1	0	0	1	0		11
13	269	5.36842	0.350877	15	8	1	0	36	2001	2	20	0	1	0		11
13	273	8.35533	2.40609	15	8	1	5	36	2001	2	20	0	1	0		11
13	274	5.94924	0.639594	15	8	1	11	36	2001	2	20	0	1	0		11
13	275	4.79188	0.395939	15	8	1	11	36	2001	2	20	0	1	0		11
13	276	8.78173	1.1269	15	8	1	6	36	2001	2	20	0	1	0		11
13	255	307.738	10.0898	17	8	1	10	40	2001	1	0	0	1	0		11
13	257	257.29	22.702	17	8	1	11	40	2001	1	0	0	1	0		11
13	263	308.945	28.9636	17	8	1	5	40	2001	1	0	0	1	0		11
13	264	259.063	19.3091	17	8	1	11	40	2001	1	0	0	1	0		11
13	265	62.7545	4.82727	17	8	1	6	40	2001	1	0	0	1	0		11
13	256	156.21	5.61622	15	8	1	10	40	2001	2	20	0	1	0		11
13	258	139.791	9.29644	15	8	1	11	40	2001	2	20	0	1	0		11
13	259	154.322	10.2767	15	8	1	5	40	2001	2	20	0	1	0		11
13	260	136.509	10.9618	15	8	1	11	40	2001	2	20	0	1	0		11
13	261	141.99	13.0172	15	8	1	11	40	2001	2	20	0	1	0		11
13	262	47.4442	6.85115	15	8	1	6	40	2001	2	20	0	1	0		11
13	266	215.789	200	17	8	1	0	89	2001	1	0	0	1	0		11
13	267	586.842	73.6842	15	8	1	0	89	2001	2	20	0	1	0		11
20	452	512.5	1.66667	8	8	1	10	40	2007	1	0	0	2	3	3	0
20	453	378.462	2.46154	8	8	1	10	40	2007	1	0	0	2	3	3	0
20	454	154.66	2.01183	8	8	1	6	40	2007	1	0	0	2	3	3	0
20	455	513.462	3.33959	5	8	1	10	40	2007	2	8	0	2	3	3	0
20	456	255.05	7.46488	5	8	1	10	40	2007	2	8	0	2	3	3	0
20	457	183.036	5.95238	5	8	1	6	40	2007	2	8	0	1	0	3	0
20	446	20	0.769231	8	8	1	10	57	2007	1	0	0	2	3	3	0
20	447	18.4615	2.30769	8	8	1	10	57	2007	1	0	0	2	3	3	0
20	448	13.0769	2.30769	8	8	1	6	57	2007	1	0	0	2	3	3	0
20	449	68.4615	6.15385	5	8	1	10	57	2007	2	8	0	2	3	3	0
20	450	95.3846	11.5385	5	8	1	10	57	2007	2	8	0	2	3	3	0
20	451	50	5.38462	5	8	1	6	57	2007	2	8	0	2	3	3	0
21	462	228	15	9	8	1	6	40	2014	1	0	0	1	0	3	0
21	463	344	46.4327	11	8	1	10	40	2014	1	0	0	1	0	3	0
21	464	187	23.3333	9	8	1	6	40	2014	2	7	0	1	0	3	0
21	465	285	16.2635	8	8	1	10	40	2014	2	7	0	1	0	3	0
21	458	160	25.6667	9	8	1	6	91	2014	1	0	0	1	0	3	0
21	459	134	19.8997	11	8	1	10	91	2014	1	0	0	1	0	3	0
21	460	138	34	9	8	1	6	91	2014	2	7	0	1	0	3	0
21	461	150	24.7487	8	8	1	10	91	2014	2	7	0	1	0	3	0
22	470	394.737	17.7632	12	8	1	10	40	2002	2	20	1	1	0	3	0
22	471	471.711	13.8158	12	8	1	10	40	2002	2	20	2	1	0	3	0
22	472	193.421	19.7368	12	8	1	12	40	2002	2	20	1	1	0	3	0
22	473	169.737	19.7368	21	8	1	12	40	2002	2	20	2	1	0	3	0
22	466	132.237	13.8158	12	8	1	10	93	2002	2	20	1	1	0	3	0
22	467	140.132	17.7632	12	8	1	10	93	2002	2	20	2	1	0	3	0
22	468	483.553	27.6316	12	8	1	12	93	2002	2	20	1	1	0	3	0
22	469	505.263	25.6579	12	8	1	12	93	2002	2	20	2	1	0	3	0
26	489	496.025	39.3077	37	8	1	0	91	2005	1	0	0	1	0	3	0

## Sheet: Legend
StudyNumber		Tissue Type		Tissue Location		Tissue Sublocation		Protein		Error Type		Gender		Pathology		Pathology Type		Pathology Grade		Data Adjustment		Adjustment Type		Age
Tan	1	Adipose	1	IVD	1			a1 Antitrypsin	1	Standard Error	1	Male	1	No	1	Brain Death	1	Concave - Scoliosis	1	no	1	Wet to Dry	1	2-5	1
Attur	2	Cartilage	2	Achilles Tendon	2	Cartilage - Deep	2	Actin - Cytoplasmic 1/2	2	Standard Deviation	2	Female	2	Yes	2	Cardiac Death	2	Convex - Scoliosis	2	yes	2	Length to Volume	2	15-25	2
Yammane	3	Ligament	3	ACL	3	Cartilage - Intermediate	3	Actin - Total	3			Mixed	3			Cardiac Infarction - 1 Week Post	3	Grade 2 - IVD Degradation	3			Total Protein to Dry Weight	3	40-60	3
Lorenzo	4	Myocardium	4	Ankle	4	Cartilage - Superficial	4	Aggrecan	4							Cardiac Infarction - 2 Weeks Post	4	Grade 3 - IVD Degradation	4			Moles to Weight	4	60-80	4
Chevalier	5	Skeletal Muscle	5	Diaphragmatic Tendon	5	IVD - Anterior Anulus	5	Agrin	5							Cardiac Infarction - 4 Weeks Post	5	Grade 4 - IVD Degradation	5			Wet to Dry and Moles to Weight	5	25-40	5
Choi	6	Small Intestine	6	Hip	6	IVD - Nucleus	6	Agrin (iso 2,3,4,5,&6)	6							Cardiac Infarction - 8 Weeks Post	6	Grade 1 - IVD Degradation	6			Wet to Dry & Total Protein to Dry	6	15-40	6
Hsueh	7	Tendon	7	Knee	7	IVD - Posterior Anulus	7	Albumin	7							Deformity (IVD)	7							5-15	7
Peffers	8	IVD Cartilage	8	Medial Rectus	8	IVD - Anterior Intermediate	8	Alpha-1 Microglobulin/Bikunin Precursor	8							Degradation	8							0-2	8
Alkhatib	9			Nasal	9	IVD - Posterior Intermediate	9	Annexin A2	9							Diabetic	9							<30	9
Johnson	10			Patellar Tendon	10	IVD - Anulus Fibrosus	10	Apolipoprotein A4	10							Intermittent Exotropia	10							>30	10
Kozaci	11			Stomach	11	IVD - Endplate	11	Apolipoprotein E	11							Lesion - Adjacent	11							13-15	11
Antoniou	12			Vastus Lateralus	12	IVD - Anulus (Inner)	12	asporin	12							Lesion - Lesion	12							31-50	12
Antoniou (2001)	13			Yellow Ligament	13	Medial Condyle	13	Basic Fibroblast Growth Factor	13							Lesion - Remote	13							51-70	13
Little	14			Rectus Femoris	14	Lateral Condyle	14	Biglycan	14							Mechanical Injury - Acute	14							71-90	14
Steigman	15			Supraspinatus	15			Cartilage Intermediate Layer Protein	15							Obesity	15							20-40	15
Franz	16			obturator internus	16			Cartilage Oligomeric Matrix Protein	16							Osteoarthritis	16							16-35	16
Squires	17							Chondroitin Sulphate (846 Epitope)	17							Osteoarthritis - Early	17							36-60	17
Sato	18							Clusterin	18							Osteoarthritis - Late	18
Guyette	19					Note: 5, 7 condensed within 10 for subgroup analysis		Collagen (Col11A2)	19							Osteonecrosis	19							Compatible groups combined for subgroup analysis
Cloyd	20							Collagen (Col12A1)	20							Scoliosis	20
Cheng	21							Collagen (Col18A1)	21
Bibby	22					Note: 8 and 9 condensed for subgroup analysis		Collagen (Col1A1)	22
Berria	23							Collagen (Col1A2)	23
Aurich	24							Collagen (Col2A1)	24
Patel	25							Collagen (Col3A1)	25
Benneker	26							Collagen (Col4A1)	26
Theocaris	27							Collagen (Col4A1/5)	27
Wilson	28							Collagen (Col4A2)	28
Aurich (2004)	29							Collagen (Col4A5)	29
Cook	30							Collagen (Col5A1)	30
Temple-Wong	31							Collagen (Col5A2)	31
Hakimi	32							Collagen (Col6A1)	32
								Collagen (Col6A2)	33
								Collagen (Col6A3)	34
								Collagen (Col9A3)	35
								Collagen (C-propeptide of type 1 procollagen)	36
								Collagen (C-propeptide of type 2 procollagen)	37
								Collagen (Insoluble)	38
								Collagen (Soluble)	39
								Collagen (total)	40
								Collagen (type 1)	41
								Collagen (type 2)	42
								Collagen (type 3)	43
								Collagen (type 5)	44
								Collagen (type 6)	45
								Collagen (type 9)	46
								Collagen (type 11)	47
								Collagen (type 12)	48
								Collagen II Degradation Protein (C2C)	49
								Complement Component 4 Binding Protein Alpha	50
								Complement Component 3	51
								Complement Component 9	52
								Decorin	53
								Dermatopontin	54
								Desmin	55
								Dioxy-Pyridinoline	56
								Elastin	57
								Emilin-1	58
								Fibrillin-1	59
								Fibrinogen Beta	60
								Fibrinogen Gamma	61
								Fibromodulin	62
								Fibronectin	63
								Fibulin-5	64
								Galactin-1	65
								Hexosamine	66
								Hydroxyproline	67
								Laminin Gamma-1	68
								Laminin Subunit Alpha-2	69
								Laminin Subunit Alpha-5	70
								Laminin Subunit Beta-1	71
								Laminin Subunit Beta-2	72
								Laminin - Total	73
								Latent Transforming Growth Factor Beta Binding Protein-1	74
								Lumican	75
								Microfibrillar-associated protein 2	76
								Mimecan/Osteoglycin	77
								MMP-1	78
								MMP2 (Pro-MMP2)	79
								MMP-3	80
								Myosin (Myosin-3,4,6,7)	81
								Nidogen-1	82
								Nidogen-2	83
								Periostin	84
								Phosphatidylglycerophosphate Synthase 1	85
								Phosphatidylglycerophosphate Synthase 2	86
								Plasminogen	87
								Prolargin (PRELP)	88
								Protein (Total)	89
								Perlecan - HSPG2	90
								Proteoglycan (total)	91
								Pyridinoline	92
								Sulphated Glycosaminoglycan	93
								Tenascin C	94
								Thrombospondin-2	95
								TIMP-1	96
								Tissue Inhibitor of Metalloproteinases-2	97
								TnxB Protein	98
								Transforming Growth Factor-Beta-induced-protein ig-h3	99
								Transglutaminase 2	100
								Tubulin beta-4B chain (4b & 5 Chain)	101
								Uronic Acid	102
								Vascular Endothelial Growth Factor	103
								Vimentin	104
								Water	105
								Phosphoglucomutase	106
								Chondroitin Sulphate Proteoglycan Core Protein 2	107
								Chondroadherin	108
								Lubricin (PRG4)	109
								Apolipoprotein A1	110
								Transthyretin	111
								Fibrinogen	112
								Pentraxin-2 (SAMP)	113
								Milk Fat Globule Membrane	114

## Sheet: Collagen
studyNumber	studyName	intrastudy_dataset	ID	xr	ser	nr	Tissue Type	Tissue Location	Tissue Sublocation	Protein	Publication Year	Pathology	Pathology Type	Pathology Grade	Treatment	Treatment Type	Data Adjustment	Adjustment Type	Quantification Method	Tissue Decellurization	Gender	Age	High Level Pathology
4		3	3	413.393	35.5406	2	2	7	0	40	2004	1	0	0	1	0	2	1
4		4	4	473.875	46.6332	6	2	7	0	40	2004	2	17	0	1	0	2	1
4		5	5	291.807		1	2	7	0	40	2004	2	18	0	1	0	2	1
6		27	27	294	14.739	6	1	11	0	40	2011	1	0	0	1	0	1	0
11		107	107	33.7212	2.40817	14	2	1	0	40	2006	2	7	0	1	0	1	0
12		143	143	881.157	37.037	10	2	1	5	40	1996	2	8	0	1	0	1	0				1
12		144	144	603.38	40.1389	10	2	1	8	40	1996	2	8	0	1	0	1	0				1
12		145	145	183.657	15.4167	10	2	1	6	40	1996	2	8	0	1	0	1	0				1
12		146	146	529.306	33.9815	10	2	1	9	40	1996	2	8	0	1	0	1	0				1
12		147	147	813.287	55.5556	10	2	1	7	40	1996	2	8	0	1	0	1	0				1
12		148	148	788.565	18.5185	20	2	1	5	40	1996	2	8	0	1	0	1	0				5
12		149	149	554.028	40.1389	20	2	1	8	40	1996	2	8	0	1	0	1	0				5
12		150	150	214.491	37.037	20	2	1	6	40	1996	2	8	0	1	0	1	0				5
12		151	151	572.546	37.037	20	2	1	9	40	1996	2	8	0	1	0	1	0				5
12		152	152	819.444	21.6204	20	2	1	7	40	1996	2	8	0	1	0	1	0				5
12		153	153	566.343	33.9815	19	2	1	5	40	1996	2	8	0	1	0	1	0				4
12		154	154	288.565	30.8796	19	2	1	8	40	1996	2	8	0	1	0	1	0				4
12		155	155	177.454	49.3981	19	2	1	6	40	1996	2	8	0	1	0	1	0				4
12		156	156	356.481	30.8796	19	2	1	9	40	1996	2	8	0	1	0	1	0				4
12		157	157	615.741	30.8796	19	2	1	7	40	1996	2	8	0	1	0	1	0				4
13		255	255	307.738	10.0898	17	2	1	10	40	2001	1	0	0	1	0	1	0				11
13		256	256	156.21	5.61622	15	2	1	10	40	2001	2	20	0	1	0	1	0				11
13		257	257	257.29	22.702	17	2	1	11	40	2001	1	0	0	1	0	1	0				11
13		258	258	139.791	9.29644	15	2	1	11	40	2001	2	20	0	1	0	1	0				11
13		259	259	154.322	10.2767	15	2	1	5	40	2001	2	20	0	1	0	1	0				11
13		260	260	136.509	10.9618	15	2	1	11	40	2001	2	20	0	1	0	1	0				11
13		261	261	141.99	13.0172	15	2	1	11	40	2001	2	20	0	1	0	1	0				11
13		262	262	47.4442	6.85115	15	2	1	6	40	2001	2	20	0	1	0	1	0				11
13		263	263	308.945	28.9636	17	2	1	5	40	2001	1	0	0	1	0	1	0				11
13		264	264	259.063	19.3091	17	2	1	11	40	2001	1	0	0	1	0	1	0				11
13		265	265	62.7545	4.82727	17	2	1	6	40	2001	1	0	0	1	0	1	0				11
15		411	411	226.19	83.3333	9	7	5	0	40	2010	1	0	0	1	0	2	1			3	8
15		414	414	71.4286	83.3333	4	7	5	0	40	2010	1	0	0	1	0	2	1			3	8
16		419	419	752.351	37.9297	5	2	7	0	40	2001	1	0	0	1	0	2	1			3	12
16		420	420	806.986	46.6315	7	2	7	0	40	2001	1	0	0	1	0	2	1			3	13
16		421	421	848.903	71.4183	10	2	7	0	40	2001	1	0	0	1	0	2	1			3	14
20		452	452	512.5	1.66667	8	2	1	10	40	2007	1	0	0	1	0	2	3			3	0
20		453	453	378.462	2.46154	8	2	1	10	40	2007	1	0	0	1	0	2	3			3	0
20		454	454	154.66	2.01183	8	2	1	6	40	2007	1	0	0	1	0	2	3			3	0
20		455	455	513.462	3.33959	5	2	1	10	40	2007	2	8	0	1	0	2	3			3	0
20		456	456	255.05	7.46488	5	2	1	10	40	2007	2	8	0	1	0	2	3			3	0
20		457	457	183.036	5.95238	5	2	1	6	40	2007	2	8	0	1	0	1	0			3	0
21		462	462	228	15	9	2	1	6	40	2014	1	0	0	1	0	1	0			3	0
21		463	463	344	46.4327	11	2	1	10	40	2014	1	0	0	1	0	1	0			3	0
21		464	464	187	23.3333	9	2	1	6	40	2014	2	7	0	1	0	1	0			3	0
21		465	465	285	16.2635	8	2	1	10	40	2014	2	7	0	1	0	1	0			3	0
22		470	470	394.737	17.7632	12	2	1	10	40	2002	2	20	1	1	0	1	0			3	0
22		471	471	471.711	13.8158	12	2	1	10	40	2002	2	20	2	1	0	1	0			3	0
22		472	472	193.421	19.7368	12	2	1	12	40	2002	2	20	1	1	0	1	0			3	0
22		473	473	169.737	19.7368	21	2	1	12	40	2002	2	20	2	1	0	1	0			3	0
23		474	474	2.07977	0.31339	10	5	12	0	40	2006	1	0	0	1	0	1	0			3	0
23		475	475	4.35897	1.22507	10	5	12	0	40	2006	2	15	0	1	0	1	0			3	0
23		476	476	4.61538	1.31054	10	5	12	0	40	2006	2	9	0	1	0	1	0			3	0
24		477	477	801.2	76.5616	10	2	7	0	40	2017	2	16	0	1	0	2	1			3	0
24		482	482	720.327	58.9334	10	2	4	0	40	2017	2	16	0	1	0	2	1			3	0
28		494	494	285.714	34.9206	10	5	14	0	40	2016	1	0	0	1	0	2	3			3	0
28		495	495	139.683	17.4603	10	5	15	0	40	2016	1	0	0	1	0	2	3			3	0
28		496	496	250.794	9.52381	5	5	14	0	40	2016	1	0	0	1	0	2	3			1	0
28		497	497	150.794	33.3333	5	5	15	0	40	2016	1	0	0	1	0	2	3			1	0
28		498	498	317.46	68.254	5	5	14	0	40	2016	1	0	0	1	0	2	3			2	0
28		499	499	130.159	17.4603	5	5	15	0	40	2016	1	0	0	1	0	2	3			2	0
29		508	508	646.982	23.9758	10	2	4	0	40	2004	1	0	0	1	0	2	5			3	0
29		509	509	950.255	134.265	10	2	4	0	40	2004	2	12	0	1	0	2	5			3	0
29		514	514	611.6	65.5339	10	2	7	0	40	2004	1	0	0	1	0	2	5			3	0
29		515	515	525.673	61.134	7	2	7	0	40	2004	2	12	0	1	0	2	5			3	0
30		518	518	10	1.2	5	5	16	0	40	2017	1	0	0	1	0	1	0			2	15
30		519	519	11.3	1.4	5	5	16	0	40	2017	1	0	0	1	0	1	0			2	3
30		520	520	15.6	1.8	5	5	16	0	40	2017	1	0	0	1	0	1	0			2	4
31		521	521	836.485	41.3595	23	2	7	4	40	2009	1	0	0	1	0	1	0			3	0
31		524	524	776.739	57.5363	23	2	7	3	40	2009	1	0	0	1	0	1	0			3	0
31		527	527	827.597	55.2007	23	2	7	2	40	2009	1	0	0	1	0	1	0			3	0
31		530	530	756.707	36.6134	23	2	7	4	40	2009	1	0	0	1	0	1	0			3	0
31		533	533	633.688	75.1533	23	2	7	3	40	2009	1	0	0	1	0	1	0			3	0
31		536	536	604.131	67.1736	23	2	7	2	40	2009	1	0	0	1	0	1	0			3	0
31		522	522	818.341	89.4671	12	2	7	4	40	2009	2	8	0	1	0	1	0			3	0
31		523	523	914.852	128.111	13	2	7	4	40	2009	2	16	0	1	0	1	0			3	0
31		525	525	842.108	48.8789	12	2	7	3	40	2009	2	8	0	1	0	1	0			3	0
31		526	526	846.55	95.5403	13	2	7	3	40	2009	2	16	0	1	0	1	0			3	0
31		528	528	703.471	45.355	12	2	7	2	40	2009	2	8	0	1	0	1	0			3	0
31		529	529	805.592	71.9606	13	2	7	2	40	2009	2	16	0	1	0	1	0			3	0
31		531	531	779.145	66.0595	12	2	7	4	40	2009	2	8	0	1	0	1	0			3	0
31		532	532	805.472	117.549	13	2	7	4	40	2009	2	16	0	1	0	1	0			3	0
31		534	534	660.09	89.5279	12	2	7	3	40	2009	2	8	0	1	0	1	0			3	0
31		535	535	820.755	106.47	13	2	7	3	40	2009	2	16	0	1	0	1	0			3	0
31		537	537	652.632	61.1795	12	2	7	2	40	2009	2	8	0	1	0	1	0			3	0
31		538	538	763.091	56.5959	13	2	7	2	40	2009	2	16	0	1	0	1	0			3	0
1		557	557	595	59.1767	2	2	1	5	40	2003	1	0	0	1	0	2	4			1	7
1		558	558	560	49.5082	4	2	1	5	40	2003	1	0	0	1	0	2	4			1	16
1		559	559	490	80.5451	3	2	1	5	40	2003	1	0	0	1	0	2	4			1	17
1		560	560	405	43.4016	4	2	1	5	40	2003	1	0	0	1	0	2	4			1	4
1		561	561	625	17.0981	2	2	1	5	40	2003	1	0	0	1	0	2	4			2	7
1		562	562	500	40.5717	2	2	1	5	40	2003	1	0	0	1	0	2	4			2	16
1		563	563	450	40.5738	4	2	1	5	40	2003	1	0	0	1	0	2	4			2	17
1		564	564	405	36.6202	5	2	1	5	40	2003	1	0	0	1	0	2	4			2	4
1		565	565	440	46.8313	2	2	1	6	40	2003	1	0	0	1	0	2	4			1	7
1		566	566	365	51.1066	4	2	1	6	40	2003	1	0	0	1	0	2	4			1	16
1		567	567	270	51.3936	3	2	1	6	40	2003	1	0	0	1	0	2	4			1	17
1		568	568	145	38.1557	4	2	1	6	40	2003	1	0	0	1	0	2	4			1	4
1		569	569	470	74.536	2	2	1	6	40	2003	1	0	0	1	0	2	4			2	7
1		570	570	360	124.497	2	2	1	6	40	2003	1	0	0	1	0	2	4			2	16
1		571	571	260	49.5082	4	2	1	6	40	2003	1	0	0	1	0	2	4			2	17
1		572	572	135	22.9838	5	2	1	6	40	2003	1	0	0	1	0	2	4			2	4
1		573	573	505	58.0175	2	2	1	7	40	2003	1	0	0	1	0	2	4			1	7
1		574	574	570	51.8852	4	2	1	7	40	2003	1	0	0	1	0	2	4			1	16
1		575	575	455	66.6792	3	2	1	7	40	2003	1	0	0	1	0	2	4			1	17
1		576	576	400	53.2787	4	2	1	7	40	2003	1	0	0	1	0	2	4			1	4
1		577	577	620	20.6336	2	2	1	7	40	2003	1	0	0	1	0	2	4			2	7
1		578	578	495	67.2911	2	2	1	7	40	2003	1	0	0	1	0	2	4			2	16
1		579	579	440	45.5738	4	2	1	7	40	2003	1	0	0	1	0	2	4			2	17
1		580	580	385	49.9633	5	2	1	7	40	2003	1	0	0	1	0	2	4			2	4

## Sheet: SGAG
studyNumber	studyName	intrastudy_dataset	ID	xr	ser	nr	Tissue Type	Tissue Location	Tissue Sublocation	Protein	Publication Year	Pathology	Pathology Type	Pathology Grade	Treatment	Treatment Type	Data Adjustment	Adjustment Type	Quantification Method	Tissue Decellurization	Gender	Age	High Level Pathology
6		28	28	3	0.492845	6	1	11	0	93	2011	1	0	0	1	0	1	0
9		55	55	15.5208	3.90914	3	2	1	0	93	2014	1	0	0	1	0	1	0
9		56	56	9.47917	1.50352	3	2	1	0	93	2014	2	8	0	1	0	1	0
12		108	108	84.7458	3.38983	10	2	1	5	93	1996	2	8	0	1	0	1	0				1
12		109	109	315.254	16.9492	10	2	1	8	93	1996	2	8	0	1	0	1	0				1
12		110	110	658.746	22.6102	10	2	1	6	93	1996	2	8	0	1	0	1	0				1
12		111	111	405.661	24.8475	10	2	1	9	93	1996	2	8	0	1	0	1	0				1
12		112	112	129.932	39.5593	10	2	1	7	93	1996	2	8	0	1	0	1	0				1
12		113	113	116.373		20	2	1	5	93	1996	2	8	0	1	0	1	0				2
12		114	114	450.847		20	2	1	8	93	1996	2	8	0	1	0	1	0				2
12		115	115	690.407		20	2	1	6	93	1996	2	8	0	1	0	1	0				2
12		116	116	450.847		20	2	1	9	93	1996	2	8	0	1	0	1	0				2
12		117	117	206.78		20	2	1	7	93	1996	2	8	0	1	0	1	0				2
12		118	118	120.915		17	2	1	5	93	1996	2	8	0	1	0	1	0				3
12		119	119	351.424		17	2	1	8	93	1996	2	8	0	1	0	1	0				3
12		120	120	346.881		17	2	1	6	93	1996	2	8	0	1	0	1	0				3
12		121	121	342.373		17	2	1	9	93	1996	2	8	0	1	0	1	0				3
12		122	122	161.593		17	2	1	7	93	1996	2	8	0	1	0	1	0				3
12		123	123	84.7458		19	2	1	5	93	1996	2	8	0	1	0	1	0				4
12		124	124	193.22		19	2	1	8	93	1996	2	8	0	1	0	1	0				4
12		125	125	179.661		19	2	1	6	93	1996	2	8	0	1	0	1	0				4
12		126	126	188.712		19	2	1	9	93	1996	2	8	0	1	0	1	0				4
12		127	127	93.7966		19	2	1	7	93	1996	2	8	0	1	0	1	0				4
12		128	128	108.025	19.3924	16	2	1	5	93	1996	2	8	3	1	0	1	0				0
12		129	129	394.937	37.9747	16	2	1	8	93	1996	2	8	3	1	0	1	0				0
12		130	130	523.215	39.6456	16	2	1	6	93	1996	2	8	3	1	0	1	0				0
12		131	131	432.076	32.9114	16	2	1	9	93	1996	2	8	3	1	0	1	0				0
12		132	132	182.278	2.53165	16	2	1	7	93	1996	2	8	3	1	0	1	0				0
12		133	133	87.7722	9.29114	25	2	1	5	93	1996	2	8	4	1	0	1	0				0
12		134	134	256.532	24.481	25	2	1	8	93	1996	2	8	4	1	0	1	0				0
12		135	135	276.785	31.2405	25	2	1	6	93	1996	2	8	4	1	0	1	0				0
12		136	136	256.532	16.0506	25	2	1	9	93	1996	2	8	4	1	0	1	0				0
12		137	137	114.759	10.9873	25	2	1	7	93	1996	2	8	4	1	0	1	0				0
12		138	138	108.025	17.7215	10	2	1	5	93	1996	2	8	5	1	0	1	0				0
12		139	139	202.532	36.2785	10	2	1	8	93	1996	2	8	5	1	0	1	0				0
12		140	140	162.025	34.6076	10	2	1	6	93	1996	2	8	5	1	0	1	0				0
12		141	141	172.152	22.7848	10	2	1	9	93	1996	2	8	5	1	0	1	0				0
12		142	142	111.392	19.4177	10	2	1	7	93	1996	2	8	5	1	0	1	0				0
15		410	410	71.4286	29.7619	9	7	5	0	93	2010	1	0	0	1	0	2	1			3	8
15		413	413	11.9048	2.97619	4	7	5	0	93	2010	1	0	0	1	0	2	1			3	7
17		425	425	173.387	82.6613	18	2	7	0	93	2003	2	13	0	1	0	2	1			3	10
17		426	426	131.048	110.887	18	2	7	0	93	2003	2	11	0	1	0	2	1			3	10
17		427	427	98.7903	108.871	18	2	7	0	93	2003	2	12	0	1	0	2	1			3	10
19		443	443	4.86275	0.245529	5	4	0	0	93	2016	1	0	0	1	0	1	0			3	0
19		444	444	4	1.13725	4	4	0	0	93	2016	2	1	0	1	0	1	0			3	0
19		445	445	5.96078	1.41176	4	4	0	0	93	2016	2	2	0	1	0	1	0			3	0
22		466	466	132.237	13.8158	12	2	1	10	93	2002	2	20	1	1	0	1	0			3	0
22		467	467	140.132	17.7632	12	2	1	10	93	2002	2	20	2	1	0	1	0			3	0
22		468	468	483.553	27.6316	12	2	1	12	93	2002	2	20	1	1	0	1	0			3	0
22		469	469	505.263	25.6579	12	2	1	12	93	2002	2	20	2	1	0	1	0			3	0
28		500	500	210.547	22.6289	10	5	14	0	93	2016	1	0	0	1	0	2	1, 3			3	0
28		501	501	178.079	23.6128	10	5	15	0	93	2016	1	0	0	1	0	2	1, 3			3	0
28		502	502	201.692	16.7257	5	5	14	0	93	2016	1	0	0	1	0	2	1, 3			1	0
28		503	503	220.386	30.4998	5	5	15	0	93	2016	1	0	0	1	0	2	1, 3			1	0
28		504	504	219.402	26.5643	5	5	14	0	93	2016	1	0	0	1	0	2	1, 3			2	0
28		505	505	137.741	29.5159	5	5	15	0	93	2016	1	0	0	1	0	2	1, 3			2	0
29		510	510	147.745	16.3748	10	2	4	0	93	2004	1	0	0	1	0	2	1			3	0
29		511	511	171.345	25.5742	10	2	4	0	93	2004	2	12	0	1	0	2	1			3	0
29		516	516	162.436	7.40548	10	2	7	0	93	2004	1	0	0	1	0	2	1			3	0
29		517	517	146.582	19.6679	7	2	7	0	93	2004	2	12	0	1	0	2	1			3	0
31		539	539	46.9885	12.2565	23	2	7	4	93	2009	1	0	0	1	0	1	0			3	0
31		540	540	40.459	10.129	12	2	7	4	93	2009	2	8	0	1	0	1	0			3	0
31		541	541	43.4577	10.8644	13	2	7	4	93	2009	2	16	0	1	0	1	0			3	0
31		542	542	89.1568	9.47477	23	2	7	3	93	2009	1	0	0	1	0	1	0			3	0
31		543	543	113.47	16.8929	12	2	7	3	93	2009	2	8	0	1	0	1	0			3	0
31		544	544	91.8192	10.8166	13	2	7	3	93	2009	2	16	0	1	0	1	0			3	0
31		545	545	122.239	15.2737	23	2	7	2	93	2009	1	0	0	1	0	1	0			3	0
31		546	546	154.856	22.4374	12	2	7	2	93	2009	2	8	0	1	0	1	0			3	0
31		547	547	165.029	5.69801	13	2	7	2	93	2009	2	16	0	1	0	1	0			3	0
31		548	548	70.016	12.0586	23	2	7	4	93	2009	1	0	0	1	0	1	0			3	0
31		549	549	41.7872	2.62517	12	2	7	4	93	2009	2	8	0	1	0	1	0			3	0
31		550	550	56.4371	16.5801	13	2	7	4	93	2009	2	16	0	1	0	1	0			3	0
31		551	551	135.96	21.2552	23	2	7	3	93	2009	1	0	0	1	0	1	0			3	0
31		552	552	123.932	35.402	12	2	7	3	93	2009	2	8	0	1	0	1	0			3	0
31		553	553	123.274	15.0175	13	2	7	3	93	2009	2	16	0	1	0	1	0			3	0
31		554	554	144.156	18.978	23	2	7	2	93	2009	1	0	0	1	0	1	0			3	0
31		555	555	137.158	22.1765	12	2	7	2	93	2009	2	8	0	1	0	1	0			3	0
31		556	556	159.331	19.56	13	2	7	2	93	2009	2	16	0	1	0	1	0			3	0

## Sheet: Elastin
studyNumber	studyName	intrastudy_dataset	ID	xr	ser	nr	Tissue Type	Tissue Location	Tissue Sublocation	Protein	Publication Year	Pathology	Pathology Type	Pathology Grade	Treatment	Treatment Type	Data Adjustment	Adjustment Type	Quantification Method	Tissue Decellurization	Gender	Age	High Level Pathology
6		29	29	195	12.1081	6	1	11	0	57	2011	1	0	0	1	0	1	0
15		412	412	857.143	425.595	9	7	5	0	57	2010	1	0	0	1	0	2	1			3	8
15		415	415	345.238	62.5	4	7	5	0	57	2010	1	0	0	1	0	2	1			3	9
18		430	430	38.961	12.987	3	7	2	0	57	2016	1	0	0	1	0	2	1			3	4
18		433	433	922.078	188.312	6	3	13	0	57	2016	1	0	0	1	0	2	1			3	4
19		440	440	138.095	18.4564	5	4	0	0	57	2016	1	0	0	1	0	1	0			3	0
19		441	441	50.7937	11.1111	4	4	0	0	57	2016	2	1	0	1	0	1	0			3	0
19		442	442	55.5556	7.93651	4	4	0	0	57	2016	2	2	0	1	0	1	0			3	0
20		446	446	20	0.769231	8	2	1	10	57	2007	1	0	0	1	0	2	3			3	0
20		447	447	18.4615	2.30769	8	2	1	10	57	2007	1	0	0	1	0	2	3			3	0
20		448	448	13.0769	2.30769	8	2	1	6	57	2007	1	0	0	1	0	2	3			3	0
20		449	449	68.4615	6.15385	5	2	1	10	57	2007	2	8	0	1	0	2	3			3	0
20		450	450	95.3846	11.5385	5	2	1	10	57	2007	2	8	0	1	0	2	3			3	0
20		451	451	50	5.38462	5	2	1	6	57	2007	2	8	0	1	0	2	3			3	0

## Sheet: Proteoglycan
studyNumber	studyName	intrastudy_dataset	ID	xr	ser	nr	Tissue Type	Tissue Location	Tissue Sublocation	Protein	Publication Year	Pathology	Pathology Type	Pathology Grade	Treatment	Treatment Type	Data Adjustment	Adjustment Type	Quantification Method	Tissue Decellurization	Gender	Age	High Level Pathology
4		6	6	50.7576	17.039	2	2	7	0	91	2004	1	0	0	1	0	2	1
4		7	7	76.2705	3.72243	6	2	7	0	91	2004	2	17	0	1	0	2	1
4		8	8	58.0894		1	2	7	0	91	2004	2	18	0	1	0	2	1
16		416	416	99.2424	11.5647	5	2	7	0	91	2001	1	0	0	1	0	2	1			3	12
16		417	417	106.872	12.2505	7	2	7	0	91	2001	1	0	0	1	0	2	1			3	13
16		418	418	106.405	15.6336	11	2	7	0	91	2001	1	0	0	1	0	2	1			3	14
21		458	458	160	25.6667	9	2	1	6	91	2014	1	0	0	1	0	1	0			3	0
21		459	459	134	19.8997	11	2	1	10	91	2014	1	0	0	1	0	1	0			3	0
21		460	460	138	34	9	2	1	6	91	2014	2	7	0	1	0	1	0			3	0
21		461	461	150	24.7487	8	2	1	10	91	2014	2	7	0	1	0	1	0			3	0
24		478	478	126.4	17.4213	10	2	7	0	91	2017	2	16	0	1	0	2	1			3	0
24		483	483	46.5455	21.4345	10	2	4	0	91	2017	2	16	0	1	0	2	1			3	0
26		489	489	496.025	39.3077	37	2	1	0	91	2005	1	0	0	1	0	1	0			3	0

## Sheet: Fibronectin
studyNumber	studyName	intrastudy_dataset	ID	xr	ser	nr	Tissue Type	Tissue Location	Tissue Sublocation	Protein	Publication Year	Pathology	Pathology Type	Pathology Grade	Treatment	Treatment Type	Data Adjustment	Adjustment Type	Quantification Method	Tissue Decellurization	Gender	Age	High Level Pathology
4		9	9	0.918182	0.714141	2	2	7	0	63	2004	1	0	0	1	0	2	1
4		10	10	5.28238	1.62529	6	2	7	0	63	2004	2	17	0	1	0	2	1
4		11	11	10.8822		1	2	7	0	63	2004	2	18	0	1	0	2	1
5		24	24	11.6758	1.54891	3	2	6	0	63	1993	2	19	0	1	0	2	3
5		25	25	3.49727	0.458279	3	2	6	0	63	1993	2	16	0	1	0	2	3
5		26	26	3.55191	0.327869	2	2	6	0	63	1993	1	0	0	1	0	2	3
7		38	38	60		1	2	6	0	63	2016	1	0	0	1	0	2	3
10		82	82	0.99316	0.259663	6	4	0	0	63	2014	1	0	0	1	0	2	4
14		313	313	10.1575	4.6063	3	3	3	0	63	2014	1	0	0	1	0	1	0			2	4
14		315	315	11.3386	5.55118	3	3	3	0	63	2014	1	0	0	1	0	1	0			1	4
14		317	317	1.53543	0	3	7	10	0	63	2014	1	0	0	1	0	1	0			2	4
14		319	319	2.48031	1.1811	3	7	10	0	63	2014	1	0	0	1	0	1	0			1	4
